# Supplementary material for: Identification and validation of a regulatory mutation upstream of the BMP2 gene associated with carcass length in pigs
Source: Genet Sel Evol. 2021 Dec 14;53:94. doi: 10.1186/s12711-021-00689-0 (PMC8670072; doi:10.1186/s12711-021-00689-0)
Supplement: Supplementary file 5 — Additional file 5. Table S4. List of differentially expressed genes identified in cartilage between different QTL genotypes (Qq vs. qq). [file 12711_2021_689_MOESM5_ESM.xls]

## Sheet: Additional file 9 Table S4
Table S4. The list of differentially expressed genes identified in cartilage between different QTL genotypes （Qq vs. qq）
gene	baseMean	log2FoldChange (Qq/qq)	lfcSE	stat	qvalue	regulate
JAK3	44.2825	9.01004	1.18005	7.6353	2.25e-14	Up
AHCTF1	116.89	-8.80928	1.19549	-7.36878	1.72e-13	Down
GFM1	43.8955	9.00038	1.28241	7.01835	2.25e-12	Up
TP53I11	110.86	-5.95263	0.985778	-6.03851	1.56e-09	Down
MEF2C	72.596	3.42493	0.616403	5.55631	2.76e-08	Up
UBE4B	257.78	7.21943	1.30347	5.53864	3.05e-08	Up
AMPD3	36.7958	5.9687	1.08071	5.52294	3.33e-08	Up
CDH5	225.036	9.87536	1.8335	5.38607	7.2e-08	Up
NFATC2	126.61	6.41684	1.24161	5.16816	2.36e-07	Up
ASB8	36.1322	7.24754	1.43322	5.05681	4.26e-07	Up
OAS2	215.869	5.12577	1.01567	5.04667	4.5e-07	Up
FYCO1	294.021	7.91274	1.57506	5.02376	5.07e-07	Up
CALHM6	69.8083	5.87932	1.20639	4.87346	1.1e-06	Up
FAM120A	170.385	7.13004	1.46733	4.85919	1.18e-06	Up
AP2B1	322.998	5.63018	1.18616	4.74658	2.07e-06	Up
CRCP	45.8635	9.05905	1.95311	4.63828	3.51e-06	Up
NIPAL1	5.73382	-5.91124	1.29868	-4.55173	5.32e-06	Down
TAF4	29.8626	2.8108	0.621389	4.52342	6.08e-06	Up
USP53	206.273	-5.11471	1.1363	-4.50119	6.76e-06	Down
EHD1	64.2599	-6.36639	1.43327	-4.44186	8.92e-06	Down
UNC93A	49.6223	-5.3956	1.21554	-4.43884	9.04e-06	Down
MPI	49.2261	8.43599	1.92553	4.38112	1.18e-05	Up
AP3S2	14.4699	-5.7695	1.31727	-4.3799	1.19e-05	Down
BST2	251.589	4.30905	0.994879	4.33123	1.48e-05	Up
SH3BP4	27.3811	-4.60217	1.07354	-4.28692	1.81e-05	Down
MMP17	48.27	-2.10239	0.495401	-4.24382	2.2e-05	Down
DNTT	12.7674	6.48621	1.58146	4.1014	4.11e-05	Up
NIPA2	48.2715	7.6454	1.88997	4.04526	5.23e-05	Up
UBE3B	186.439	3.32373	0.822865	4.03921	5.36e-05	Up
CLASRP	10.5909	-6.79824	1.69032	-4.02185	5.77e-05	Down
TADA2A	33.293	5.16684	1.28889	4.00876	6.1e-05	Up
SAL1	775.073	-4.93322	1.23181	-4.00487	6.21e-05	Down
MTHFD1L	49.1346	7.67116	1.94273	3.94865	7.86e-05	Up
EVA1C	210.941	-1.73261	0.449497	-3.85455	0.000115943	Down
PARP11	21.3131	3.05531	0.797463	3.83129	0.000127472	Up
MAP2K2	277.162	-4.16207	1.09023	-3.81761	0.000134751	Down
PRKCH	20.1355	7.14517	1.88409	3.79237	0.000149216	Up
EFR3A	41.5916	5.50139	1.47422	3.73172	0.000190174	Up
B3GALNT2	43.1712	2.39127	0.641283	3.72888	0.00019233	Up
RNF144B	12.3516	6.42418	1.74728	3.67668	0.00023629	Up
SETX	123.872	3.23832	0.881634	3.67309	0.000239638	Up
CPNE3	58.6906	5.48415	1.50052	3.65483	0.000257351	Up
IGSF10	136.098	-2.03618	0.56168	-3.62517	0.000288775	Down
BST1	53.1003	-4.91029	1.36309	-3.60231	0.0003154	Down
SMC1A	127.225	3.75082	1.04468	3.59041	0.000330154	Up
DBP	82.6573	3.25519	0.908194	3.58424	0.000338059	Up
ARCN1	147.247	4.50069	1.25592	3.58358	0.000338918	Up
ZNF45	20.9767	-7.05027	1.97496	-3.56982	0.000357224	Down
VMO1	153.322	2.21115	0.61957	3.56885	0.000358556	Up
PPFIA4	28.2928	-2.60972	0.732179	-3.56432	0.000364806	Down
NRP2	15.4629	5.99452	1.68829	3.55065	0.000384282	Up
BCAR3	13.49	-5.15749	1.4547	-3.54539	0.000392027	Down
CSDC2	1115.06	-1.17462	0.335605	-3.49999	0.00046527	Down
MYBPH	790.589	4.15171	1.19619	3.47078	0.000518943	Up
SERHL2	32.4034	2.53405	0.737715	3.43499	0.000592567	Up
RBM23	27.0632	4.78384	1.39613	3.4265	0.000611423	Up
BTBD3	63.3145	3.50039	1.02984	3.39898	0.000676382	Up
CCDC66	25.7001	6.15359	1.81048	3.39887	0.00067664	Up
SRARP	29.5053	-1.82016	0.535533	-3.39878	0.00067687	Down
CD180	95.791	2.94644	0.872634	3.37649	0.000734165	Up
FHIT	13.2363	2.7994	0.834757	3.35355	0.00079782	Up
LBP	52.6919	3.26051	0.975069	3.34387	0.00082618	Up
FKBP4	491.236	2.19613	0.659451	3.33024	0.000867725	Up
ETV7	124.776	4.61321	1.40699	3.27879	0.00104255	Up
ASB1	148.74	2.32721	0.710786	3.27414	0.00105984	Up
TEX33	2.67688	-4.80087	1.46937	-3.26729	0.00108582	Down
VEZF1	81.8932	5.53683	1.69862	3.2596	0.00111568	Up
FLT4	55.9448	6.66419	2.05422	3.24415	0.001178	Up
MMP14	236.47	-1.71746	0.530846	-3.23533	0.00121502	Down
TEF	520.984	1.73328	0.53604	3.2335	0.00122284	Up
SIKE1	14.4979	6.00292	1.85915	3.22886	0.00124287	Up
RMDN3	19.7752	4.31255	1.34036	3.21745	0.00129338	Up
MARCHF5	30.4679	-4.44478	1.38485	-3.20958	0.00132928	Down
CEP20	11.1434	3.54303	1.10557	3.2047	0.00135204	Up
SYTL4	8.78583	4.57069	1.4269	3.20324	0.00135893	Up
TPO	14.6955	-3.75696	1.17316	-3.20244	0.00136269	Down
REST	101.264	1.51272	0.473795	3.19277	0.00140915	Up
CASP1	46.5214	1.87208	0.58707	3.18885	0.00142838	Up
APBB2	40.4085	2.64066	0.828575	3.18699	0.00143762	Up
VCP	77.3453	-3.39478	1.06609	-3.18433	0.00145091	Down
COMT	101.483	2.65528	0.834442	3.1821	0.00146209	Up
ZNF668	36.1058	3.72328	1.17284	3.17459	0.00150047	Up
ELN	693.505	-2.52067	0.794391	-3.17308	0.0015083	Down
PTPRC	85.9662	2.16324	0.684874	3.1586	0.00158526	Up
PJA2	74.6257	4.42229	1.40055	3.15755	0.00159101	Up
CBR2	97.5926	-3.92594	1.24563	-3.15177	0.00162283	Down
EARS2	12.567	-5.60429	1.78015	-3.14821	0.00164275	Down
SLC30A6	5.44158	5.23284	1.66222	3.14811	0.00164333	Up
TNIP3	5.89138	5.35145	1.70374	3.141	0.00168372	Up
RNF41	28.0082	5.4803	1.75958	3.11455	0.00184227	Up
RPL38	65.1566	1.98786	0.639133	3.11024	0.00186935	Up
EXOC3L4	7.82958	5.00524	1.6117	3.10557	0.00189911	Up
DDX60	79.6213	3.37028	1.08854	3.09616	0.00196044	Up
NKX3-1	61.1651	3.43508	1.11106	3.09172	0.00199004	Up
ACADM	20.3265	4.57932	1.48153	3.09094	0.00199527	Up
FLNA	1549.18	3.53516	1.14677	3.08271	0.00205123	Up
CLCN4	24.282	-6.35987	2.06345	-3.08216	0.00205507	Down
COL12A1	635.033	2.98981	0.973368	3.07161	0.00212906	Up
CDC42SE2	73.2863	3.31465	1.07967	3.07007	0.00214009	Up
LGALS13	8.26318	3.14238	1.02556	3.06407	0.00218347	Up
MYOCD	51.6535	-1.63838	0.534716	-3.06401	0.00218388	Down
CLCA1	21.2684	2.98378	0.985526	3.0276	0.00246501	Up
OTOG	5.2826	-3.30043	1.10066	-2.99859	0.00271235	Down
SLC35A3	3.59928	4.63701	1.54927	2.99304	0.00276217	Up
AARD	1.73187	-4.18412	1.40434	-2.97942	0.00288795	Down
SF3A1	285.561	-1.66755	0.560932	-2.97283	0.00295072	Down
ANKRD61	1.97121	4.48452	1.52303	2.94447	0.00323511	Up
HOXB4	21.5787	-1.90013	0.645972	-2.9415	0.00326631	Down
IMMP2L	19.6518	2.60777	0.890445	2.92861	0.00340479	Up
PIGB	109.401	1.15421	0.39564	2.91732	0.0035305	Up
RALY	45.5726	1.97494	0.678926	2.90892	0.0036268	Up
FARSA	192.293	1.943	0.668942	2.90459	0.0036774	Up
BMPER	24.8283	3.44573	1.18946	2.89688	0.00376894	Up
BATF2	221.007	3.00349	1.03965	2.88894	0.0038654	Up
KIF19	16.2048	-2.26004	0.784077	-2.88242	0.00394632	Down
CRY2	1696.63	-1.01592	0.353698	-2.87228	0.00407517	Down
PDXP	47.7694	1.29381	0.451251	2.86716	0.00414172	Up
OR2I1P	1.68132	4.25035	1.49399	2.84497	0.00444159	Up
SETD5	203.875	3.15369	1.11093	2.83877	0.00452876	Up
COL8A1	634.717	-3.9466	1.39321	-2.83273	0.0046152	Down
ZBTB44	94.7284	2.69654	0.952684	2.83047	0.004648	Up
GDPD2	1.53308	4.15562	1.4761	2.81527	0.00487365	Up
GRIK3	8.26361	-2.86053	1.01687	-2.81308	0.00490695	Down
GLYR1	36.9531	-3.32614	1.18259	-2.81259	0.00491441	Down
VPS8	125.861	-3.18613	1.13336	-2.81122	0.00493536	Down
HPS4	162.021	2.57173	0.915227	2.80993	0.00495518	Up
CDC14A	42.8627	-2.27367	0.809998	-2.807	0.0050005	Down
STAT1	348.276	3.29136	1.17397	2.80361	0.00505333	Up
SAMD9	284.748	2.2103	0.793458	2.78566	0.00534191	Up
CRYBB3	4.4922	-3.04545	1.096	-2.77869	0.00545784	Down
SLC27A1	63.9693	2.43479	0.876342	2.77836	0.00546347	Up
CNN1	1817.9	-1.42988	0.514732	-2.77791	0.00547091	Down
IL21R	26.9852	3.38736	1.22649	2.76183	0.00574788	Up
TMPRSS3	2.65862	-4.02603	1.46046	-2.75668	0.00583918	Down
FBXO39	163.691	2.26619	0.823099	2.75325	0.00590075	Up
OSGIN2	18.4097	1.73236	0.629914	2.75016	0.00595658	Up
SLC2A6	190.425	2.74562	0.998804	2.74891	0.00597933	Up
TP53INP2	11.998	5.15379	1.88602	2.73263	0.00628315	Up
PDCD1LG2	29.0716	2.66273	0.97459	2.73216	0.00629213	Up
XKR8	18.5007	3.76094	1.37895	2.72739	0.00638368	Up
U6	10.1035	2.61258	0.960112	2.72112	0.00650603	Up
TNS2	1526.07	-1.45041	0.535814	-2.70693	0.00679085	Down
TPMT	10.6481	4.60938	1.70369	2.70552	0.0068197	Up
HPS5	6366.21	3.29182	1.21869	2.7011	0.00691104	Up
NEDD9	1136.61	-1.28322	0.476158	-2.69494	0.00704006	Down
DICER1	27.721	4.33782	1.61686	2.68287	0.00729942	Up
GIT2	206.67	2.36802	0.884434	2.67744	0.00741867	Up
NFATC4	814.347	-1.19809	0.448176	-2.67326	0.00751169	Down
CCN1	1215.4	-2.46549	0.92252	-2.67256	0.00752757	Down
ACSL3	50.9634	3.53158	1.32465	2.66605	0.00767474	Up
GPRC5B	1.69114	-4.13749	1.55433	-2.66191	0.0077699	Down
UBD	197.355	2.58838	0.972807	2.66073	0.0077972	Up
GPR85	7.49045	3.01026	1.13611	2.64961	0.00805846	Up
MPP3	53.8536	-1.47953	0.559342	-2.64513	0.00816587	Down
TMEM132C	13.4173	-2.72629	1.03267	-2.64003	0.00828997	Down
FCRL3	9.82823	2.29828	0.871987	2.63568	0.00839684	Up
STOX1	2.06354	3.77036	1.43077	2.6352	0.00840885	Up
MSL3	48.1248	-3.24886	1.23361	-2.63362	0.00844812	Down
NAV2	64.3266	-2.71478	1.03179	-2.63113	0.00851014	Down
SLC43A2	32.6565	-2.35685	0.896219	-2.62978	0.0085441	Down
SLC6A2	19.1901	-2.53822	0.965638	-2.62854	0.00857532	Down
TREX1	10.1517	2.82966	1.07695	2.62748	0.00860197	Up
POLD1	69.9176	-4.84335	1.84346	-2.62732	0.00860606	Down
ERCC2	350.021	1.66061	0.632232	2.62658	0.00862473	Up
UNG	7.31706	-2.72046	1.03893	-2.61852	0.00883125	Down
HAND2	9.43906	-2.11368	0.807858	-2.6164	0.00888635	Down
POLR2C	3.30068	-4.31519	1.6509	-2.61385	0.00895285	Down
F3	236.651	-2.27497	0.870379	-2.61377	0.00895496	Down
MINPP1	32.4771	3.25273	1.24505	2.61252	0.00898763	Up
OAS1	71.248	3.22768	1.2365	2.61033	0.00904556	Up
LHX8	1.54473	-4.01019	1.53717	-2.60881	0.00908582	Down
TRAF3IP2	120.838	-1.86966	0.716894	-2.608	0.00910725	Down
LYPD4	5.51028	2.50158	0.959316	2.60767	0.00911595	Up
MYH11	282.648	-1.66844	0.640561	-2.60465	0.00919675	Down
SELL	31.5674	2.07747	0.799922	2.5971	0.00940154	Up
CDKN1C	535.269	-1.33539	0.514778	-2.59411	0.00948367	Down
NID1	44.3968	-3.29433	1.27117	-2.59158	0.00955368	Down
BTBD10	49.2131	4.16586	1.61292	2.5828	0.00980014	Up
CUL2	5.19638	2.70841	1.05196	2.57463	0.0100346	Up
XPOT	342.143	-1.95067	0.759822	-2.56727	0.0102504	Down
TNK1	41.3804	1.94716	0.75863	2.56667	0.0102679	Up
MTRF1	35.4219	2.56209	0.999327	2.56381	0.0103529	Up
FBXO38	11.7946	4.52602	1.7665	2.56214	0.0104029	Up
RBPJ	892.386	1.52643	0.597089	2.55646	0.0105743	Up
IL27RA	21.5002	2.03019	0.79437	2.55573	0.0105966	Up
STAT5A	82.5103	-3.07214	1.20356	-2.55255	0.0106937	Down
FERMT3	10.4416	4.46613	1.75017	2.55183	0.0107159	Up
ARNTL	24.1034	-2.26633	0.888359	-2.55114	0.0107371	Down
PIP4K2C	6.58889	3.70259	1.45416	2.54621	0.01089	Up
LRIT3	2.88393	3.47144	1.3636	2.5458	0.0109029	Up
CD4	78.8629	1.93246	0.760277	2.54178	0.011029	Up
RNF123	186.482	2.05335	0.809089	2.53785	0.0111536	Up
SLAMF8	27.4337	2.6211	1.03336	2.53648	0.0111972	Up
PKD2	505.872	-1.59252	0.628264	-2.53479	0.0112514	Down
CD2	167.867	2.65438	1.04942	2.52938	0.0114266	Up
NPEPL1	562.324	-1.98771	0.786219	-2.52818	0.0114654	Down
LMOD1	1838.95	-1.13308	0.448743	-2.52501	0.0115695	Down
NAA10	37.8078	-2.37346	0.940936	-2.52245	0.0116542	Down
PPHLN1	40.5525	2.28856	0.90754	2.52172	0.0116783	Up
PRSS33	2.41756	4.04697	1.61679	2.50308	0.0123117	Up
RAB17	5.51952	2.61785	1.04757	2.49897	0.0124554	Up
PKNOX1	108.708	1.80188	0.721277	2.49818	0.0124832	Up
GPR62	16.5196	1.90038	0.762323	2.49289	0.012671	Up
C2CD3	118.156	2.10826	0.845727	2.49284	0.0126725	Up
SEC16A	156.127	-1.19813	0.481135	-2.49021	0.0127667	Down
PGM2L1	25.8096	-1.85736	0.746992	-2.48645	0.0129024	Down
FOXD2	45.3079	-1.30156	0.524648	-2.48082	0.0131082	Down
RABEP1	89.1656	2.23812	0.903576	2.47696	0.0132506	Up
FOXE1	12.4068	-2.71599	1.09658	-2.47678	0.0132575	Down
ZBTB32	6.12946	3.41763	1.38236	2.47231	0.0134245	Up
GALNT2	16.2726	-2.62093	1.06027	-2.47195	0.0134379	Down
RNF166	366.951	-1.60678	0.650132	-2.47147	0.0134558	Down
ANKRD33B	68.9921	-4.53651	1.84202	-2.46279	0.0137862	Down
STEAP4	135.496	2.92666	1.18843	2.46262	0.0137925	Up
HSPA8	5909.02	3.9573	1.60824	2.46063	0.0138692	Up
NR4A1	136.812	-1.35037	0.549097	-2.45925	0.0139226	Down
SRRM4	3.81623	-3.22067	1.31057	-2.45746	0.0139925	Down
VCL	230.342	2.99422	1.22243	2.44939	0.0143097	Up
TTC25	9.5243	-2.37905	0.971717	-2.4483	0.0143533	Down
EGFL8	70.7801	-1.11311	0.454721	-2.44789	0.0143695	Down
NEO1	87.4022	3.80088	1.55384	2.44612	0.0144404	Up
ALOX12B	151.23	-1.12769	0.461643	-2.44278	0.0145745	Down
PARP14	94.1402	1.4318	0.587042	2.439	0.0147279	Up
NFATC1	1900.18	-1.2087	0.495681	-2.43847	0.0147494	Down
KCNMB1	134.987	-0.886436	0.364107	-2.43455	0.0149104	Normal
GNAT1	21.831	-3.54413	1.45648	-2.43335	0.0149597	Down
MKX	5.63782	-4.40539	1.81051	-2.43323	0.0149647	Down
TNFSF13	218.082	1.03925	0.427466	2.43119	0.0150494	Up
CCRL2	45.1801	1.70342	0.702326	2.4254	0.0152916	Up
EXOSC2	26.079	-2.03357	0.839615	-2.42202	0.0154344	Down
GPER1	703.948	-1.2292	0.507718	-2.42102	0.0154771	Down
MNDA	23.0335	2.77785	1.15034	2.41481	0.0157434	Up
CTSS	16.2429	1.63196	0.677347	2.40934	0.0159813	Up
SLC25A36	68.6136	-3.63029	1.50731	-2.40846	0.01602	Down
RAD54B	2.92401	-4.16408	1.7346	-2.4006	0.0163684	Down
TRIM14	70.8891	2.54236	1.05935	2.39992	0.0163985	Up
AMBN	46.1031	2.57522	1.07433	2.39705	0.0165279	Up
IRX4	3.385	-3.64157	1.5202	-2.39545	0.0166	Down
MAFF	1002.44	-1.27068	0.531051	-2.39276	0.0167221	Down
POSTN	2552.43	-1.93083	0.810501	-2.38227	0.0172062	Down
CD27	106.359	1.41436	0.594078	2.38077	0.0172767	Up
BDH1	21.1396	3.74818	1.57608	2.37816	0.017399	Up
MYG1	285.564	1.66489	0.701529	2.37322	0.0176336	Up
SHROOM1	18.5012	-2.50796	1.05733	-2.37197	0.0176933	Down
CCN4	245.916	-2.78073	1.17333	-2.36994	0.0177909	Down
NALCN	35.7269	-1.31509	0.554987	-2.36959	0.0178078	Down
TGFB2	28.2042	2.74609	1.15911	2.36915	0.0178292	Up
ETV1	4.37896	-3.85613	1.62787	-2.36881	0.0178453	Down
FARP1	325.718	1.39025	0.587061	2.36816	0.017877	Up
KCNIP4	7.15876	-2.93935	1.24285	-2.36501	0.0180297	Down
MMP11	13.7772	-2.26204	0.958184	-2.36076	0.0182378	Down
RPRD1B	43.0681	2.51292	1.06469	2.36023	0.0182635	Up
GLIPR1	27.4419	2.09091	0.890194	2.34883	0.0188327	Up
NRIP3	280.825	-1.76806	0.753795	-2.34554	0.0189993	Down
RBM14	69.7908	1.8549	0.79135	2.34397	0.0190797	Up
MICAL3	185.848	-2.63855	1.12603	-2.34323	0.0191174	Down
CCDC120	10.0147	-4.33127	1.84912	-2.34234	0.0191635	Down
BHLHE41	20.1576	-3.91173	1.67155	-2.34018	0.0192747	Down
BPNT1	31.5452	1.60902	0.687844	2.33922	0.0193242	Up
CIITA	419.112	1.62188	0.694831	2.33421	0.0195845	Up
C14orf119	54.3434	-1.1373	0.487462	-2.3331	0.019643	Down
ZHX2	77.4269	-3.38463	1.4511	-2.33245	0.0196768	Down
HES6	208.965	-1.25381	0.537809	-2.33132	0.0197363	Down
PRMT7	236.08	1.36483	0.586513	2.32702	0.019964	Up
TAF6	128.962	1.67144	0.719075	2.32443	0.0201024	Up
PDZRN4	64.2712	-1.27792	0.551113	-2.31879	0.0204063	Down
SIGLEC1	136.972	1.82921	0.788972	2.31847	0.0204236	Up
PPM1M	293.862	-0.96588	0.416673	-2.31808	0.0204451	Normal
TMEM11	610.235	-1.83865	0.793451	-2.31728	0.0204884	Down
KLHDC4	417.775	-2.01296	0.869143	-2.31603	0.0205566	Down
NFRKB	8.13147	3.49213	1.5087	2.31466	0.0206315	Up
TMEM204	519.27	-1.20637	0.521721	-2.31229	0.0207617	Down
PSMB10	416.065	1.44501	0.625122	2.31156	0.0208019	Up
EGFL6	7.38088	-2.96454	1.28276	-2.31105	0.0208299	Down
BCL6	24.8473	1.99674	0.864555	2.30956	0.0209127	Up
PDYN	4.21836	-2.59628	1.12506	-2.30769	0.0210166	Down
TMEM40	12.8613	1.59932	0.693227	2.30706	0.0210515	Up
CPSF6	691.303	1.87732	0.813798	2.30687	0.0210622	Up
FOXL1	15.2174	-1.54446	0.670516	-2.3034	0.0212565	Down
CAVIN1	60.1348	1.9434	0.844591	2.30099	0.0213921	Up
MRPL42	17.4307	2.39501	1.04166	2.29922	0.0214923	Up
ABL1	1448.86	-1.50039	0.653882	-2.29458	0.021757	Down
SERPING1	368.926	-1.4859	0.647926	-2.29331	0.02183	Down
SERPINE1	2942.18	-1.70996	0.745836	-2.29268	0.0218667	Down
VXN	8.43813	-4.03223	1.75897	-2.29238	0.0218836	Down
ST6GAL2	4.54509	-2.84087	1.24034	-2.29039	0.0219985	Down
GRPR	2.97658	2.47181	1.0794	2.28998	0.0220227	Up
TIMD4	127.331	2.16276	0.944739	2.28926	0.0220641	Up
NCOA3	70.6026	-2.04375	0.892965	-2.28872	0.0220957	Down
TNFSF18	11.8938	2.42878	1.06196	2.28706	0.0221921	Up
INPP5B	86.1362	-2.82075	1.23559	-2.28292	0.0224351	Down
OSBPL7	142.576	-2.39419	1.04943	-2.28141	0.0225239	Down
FBLN5	1940.09	-1.08388	0.475165	-2.28106	0.0225447	Down
SEMA6B	347.655	-0.750759	0.329167	-2.28079	0.0225611	Normal
SLC25A42	44.8492	2.19688	0.963402	2.28034	0.0225876	Up
OTUD7A	46.327	-1.14144	0.500582	-2.28022	0.0225944	Down
ZNF385B	4.32246	4.05999	1.7845	2.27515	0.022897	Up
LTN1	100.127	-1.38215	0.607984	-2.27333	0.0230064	Down
TAFA5	20.3495	-1.86165	0.819697	-2.27115	0.023138	Down
CHMP2A	64.9363	1.6683	0.734579	2.27109	0.0231415	Up
BMP2	121.599	-1.25405	0.552765	-2.26869	0.0232872	Down
WARS1	422.169	3.22091	1.41986	2.26846	0.0233011	Up
SOX10	43.2343	-1.84717	0.814588	-2.26762	0.0233525	Down
PSMB9	250.774	1.97982	0.873101	2.26758	0.0233551	Up
PSMB8	1028.43	1.75751	0.776405	2.26365	0.0235956	Up
HTRA3	3722.95	-1.01994	0.450777	-2.26262	0.0236593	Down
PTAR1	113.166	1.04959	0.464668	2.2588	0.0238955	Up
ADAMTS4	242.325	-1.92361	0.851619	-2.25877	0.0238976	Down
PLCD3	457.25	-1.8184	0.806914	-2.25352	0.0242262	Down
DDB2	32.7179	-4.41531	1.96903	-2.24238	0.0249367	Down
SOX18	2563.35	-1.12774	0.502972	-2.24216	0.024951	Down
GPBAR1	28.2049	2.02675	0.904057	2.24184	0.0249717	Up
C7orf57	3.6818	2.76794	1.23476	2.24167	0.0249824	Up
DDX59	31.095	3.44653	1.54052	2.23725	0.02527	Up
NTRK2	49.3062	-1.74407	0.781912	-2.23051	0.0257133	Down
POMT1	612.64	1.60311	0.718761	2.23037	0.0257226	Up
RFTN2	5.19353	-2.93559	1.31626	-2.23024	0.0257312	Down
CAMK2D	47.6807	1.79512	0.805059	2.2298	0.0257607	Up
TMEM151B	6.04044	-1.87587	0.841391	-2.22948	0.0257817	Down
PDE6D	3.35948	3.69243	1.65745	2.22778	0.0258952	Up
CCDC201	1.20956	-3.6524	1.6406	-2.22626	0.0259966	Down
AMPH	135.367	-1.5109	0.679611	-2.22318	0.0262036	Down
VPS26A	20.5251	2.40627	1.08399	2.21984	0.0264298	Up
PGBD5	17.1296	1.68948	0.762097	2.21688	0.0266311	Up
LOXL1	2173.31	-0.981462	0.443426	-2.21336	0.0268727	Normal
TP23	3.37432	-3.64461	1.64795	-2.21161	0.0269939	Down
RIT1	22.1731	1.39662	0.631647	2.21108	0.0270306	Up
CATSPER3	1.52607	3.3239	1.50361	2.21062	0.0270622	Up
CENPE	21.7325	2.11859	0.960048	2.20675	0.0273315	Up
RLN3	5.86206	2.00766	0.910108	2.20596	0.0273866	Up
CTBP2	15.3349	-1.68949	0.766335	-2.20464	0.0274791	Down
SLC5A6	188.519	-1.33654	0.606283	-2.20448	0.0274908	Down
RSPO3	986.048	1.66402	0.755187	2.20345	0.0275631	Up
LEPR	47.3748	2.9501	1.34101	2.19991	0.0278132	Up
SEPTIN3	13.0606	1.38172	0.629433	2.19517	0.0281511	Up
SLC6A17	76.375	-1.23755	0.564268	-2.1932	0.0282931	Down
FSTL3	763.877	-0.860015	0.392251	-2.19251	0.0283427	Normal
SLC2A12	70.4505	1.47668	0.673965	2.19104	0.0284489	Up
DIPK1B	1508.97	-0.76712	0.350238	-2.19028	0.0285038	Normal
IL6R	95.6763	2.42601	1.1096	2.18638	0.0287877	Up
FOXJ3	261.08	1.45705	0.666431	2.18635	0.0287899	Up
PLEK	103.462	1.78604	0.817114	2.18579	0.028831	Up
SUN3	2.26781	3.92334	1.80016	2.17944	0.0292988	Up
GADD45G	434.239	-1.09708	0.503759	-2.17778	0.0294224	Down
ZNF510	10.4055	1.94676	0.894874	2.17545	0.0295962	Up
CAMK1G	341.079	-1.45321	0.668439	-2.17404	0.0297022	Down
ENTR1	109.09	-1.57557	0.725122	-2.17283	0.0297932	Down
PLEKHO1	28.2457	-1.93086	0.888889	-2.17222	0.029839	Down
SLC6A9	25.697	-3.18079	1.4647	-2.17163	0.0298834	Down
KCNA3	21.9374	1.61496	0.744576	2.16896	0.0300855	Up
ALDH1A2	84.0924	-1.54144	0.711004	-2.16798	0.0301601	Down
HSD11B1	51.361	2.60105	1.19994	2.16765	0.0301855	Up
NFAT5	376.507	-2.40371	1.11061	-2.16432	0.03044	Down
ATF2	44.8714	2.24706	1.04153	2.15747	0.0309693	Up
CCSER2	44.6577	1.76151	0.81688	2.15639	0.0310534	Up
CCL5	276.693	1.55849	0.7235	2.15411	0.0312319	Up
OLFM2	499.033	-0.928769	0.431353	-2.15315	0.0313066	Normal
PLA2G6	5.33959	2.09482	0.973266	2.15237	0.0313685	Up
HELZ	5.23179	-2.62641	1.22041	-2.15207	0.0313916	Down
ARHGAP9	10.0664	2.10673	0.980133	2.14943	0.0315999	Up
LMBRD2	86.3762	1.67277	0.778436	2.14888	0.0316435	Up
MFAP4	7.63224	-1.75422	0.817174	-2.1467	0.0318175	Down
PRKCSH	695.392	-1.73338	0.807963	-2.14538	0.0319228	Down
MYC	421.852	-1.64769	0.769375	-2.1416	0.0322256	Down
BACE1	2.6368	-3.95364	1.84619	-2.14151	0.0322329	Down
GPAT4	9.81674	-1.87952	0.877946	-2.14082	0.0322889	Down
HIPK4	5.35392	-2.23329	1.04372	-2.13975	0.0323754	Down
SNAP23	101.045	2.66371	1.24494	2.13962	0.0323853	Up
PLXNA2	20.2464	2.16373	1.01238	2.13728	0.0325752	Up
VASP	99.9956	-0.842252	0.394194	-2.13664	0.0326273	Normal
FKBP5	76.7479	3.99157	1.86988	2.13466	0.0327885	Up
KDM4B	16.3586	-2.02493	0.948787	-2.13423	0.0328243	Down
RPL15	1544.35	1.51698	0.711198	2.13299	0.0329252	Up
GNLY	108.543	0.988769	0.463713	2.13229	0.0329833	Normal
HTR2A	15.0425	-2.23486	1.04876	-2.13094	0.0330938	Down
TMED7	10.901	3.01005	1.4156	2.12634	0.0334748	Up
CKB	10.4524	-1.56447	0.736183	-2.12511	0.0335778	Down
DNAI2	2.78967	-2.72623	1.28339	-2.12424	0.0336503	Down
PTK2B	110.309	-2.98747	1.40665	-2.12382	0.0336848	Down
SERINC1	42.8543	3.88281	1.82836	2.12366	0.0336986	Up
CIAO3	13.2162	-1.9613	0.925004	-2.12031	0.0339799	Down
ID4	322.263	-0.96281	0.455099	-2.11561	0.0343783	Normal
ELF2	120.253	1.24634	0.589553	2.11405	0.0345109	Up
CPVL	25.0726	2.17669	1.03196	2.10927	0.0349209	Up
MMP19	117.24	-1.32962	0.63105	-2.107	0.0351177	Down
CCL8	87.7693	2.97981	1.41584	2.10463	0.0353239	Up
TRIM38	133.473	1.86316	0.88553	2.10401	0.0353774	Up
TSPAN5	114.15	-1.15781	0.550543	-2.10303	0.0354632	Down
TMEM156	22.6012	1.67626	0.797619	2.10158	0.03559	Up
ADAR	532.896	1.79501	0.854865	2.09976	0.0357503	Up
AUP1	287.491	1.8218	0.867626	2.09975	0.0357505	Up
SSTR2	6.50606	-2.32301	1.10726	-2.09798	0.0359071	Down
KLHL17	166.112	-1.40977	0.672425	-2.09655	0.0360333	Down
TERT	20.7398	1.73614	0.828783	2.09481	0.0361881	Up
ITPR1	216.171	-1.15616	0.553953	-2.0871	0.0368788	Down
LIMCH1	99.5554	2.11853	1.01647	2.08421	0.0371412	Up
FASLG	1.73668	3.51348	1.68941	2.07971	0.0375523	Up
CUX2	58.4204	-1.30616	0.62807	-2.07964	0.0375583	Down
AXIN1	48.5942	-1.55805	0.74922	-2.07956	0.0375655	Down
IFI30	2146.65	1.3206	0.635171	2.07913	0.0376053	Up
CTNNBL1	23.0888	1.90059	0.914547	2.07818	0.0376928	Up
LY86	229.486	1.07141	0.515918	2.0767	0.0378297	Up
HIPK3	11.383	-3.28249	1.58162	-2.07539	0.0379501	Down
INPP4A	42.1178	2.00798	0.967915	2.07455	0.0380287	Up
DNAJC7	55.2431	2.11205	1.02111	2.06839	0.0386036	Up
TRIM55	16.5403	3.32441	1.60791	2.06754	0.0386838	Up
SCFD1	54.0318	1.87551	0.907249	2.06725	0.0387104	Up
CCDC102A	662.607	-1.03215	0.49954	-2.06621	0.0388086	Down
EIF3H	146.226	1.29163	0.625536	2.06484	0.0389381	Up
SLC15A3	1466.99	1.62249	0.786345	2.06334	0.0390805	Up
MAPK14	10.6967	2.94363	1.42721	2.06251	0.0391593	Up
CXorf38	244.206	0.758895	0.368068	2.06184	0.0392234	Normal
FNDC5	27.8845	1.76936	0.858156	2.06182	0.0392251	Up
DTX4	26.5664	4.01608	1.94875	2.06085	0.0393174	Up
CLK4	48.7786	1.61423	0.78336	2.06064	0.0393369	Up
ATOH8	552.864	-0.910339	0.442154	-2.05887	0.0395064	Normal
PAFAH1B1	90.3788	2.33918	1.13653	2.05818	0.0395733	Up
SPNS2	629.23	-0.994123	0.483024	-2.05812	0.0395782	Normal
UNC93B1	1490.59	1.73774	0.844909	2.05672	0.0397134	Up
RHOV	14.1919	1.48136	0.721196	2.05403	0.0399732	Up
SLC17A7	6.66791	1.87699	0.9147	2.05203	0.0401671	Up
PPP1R13B	762.768	-0.712579	0.348494	-2.04474	0.0408808	Normal
SUCLG2	7.20176	2.93642	1.44014	2.03898	0.0414521	Up
MRPL11	24.1433	1.86861	0.91645	2.03896	0.0414538	Up
CD70	1.96038	2.84117	1.39681	2.03405	0.041947	Up
PTGR1	11.5231	-1.68053	0.826267	-2.03389	0.0419629	Down
CASC3	85.5983	-2.19153	1.07772	-2.03349	0.0420035	Down
TESC	72.2805	1.48411	0.730163	2.03258	0.0420952	Up
PLAU	18.3291	2.06334	1.01529	2.03226	0.0421273	Up
RAB7B	104.945	1.09021	0.537082	2.02987	0.0423698	Up
TRIM29	12.6926	-1.34432	0.662785	-2.02829	0.0425303	Down
METAP1D	10.2543	2.49823	1.23315	2.0259	0.0427753	Up
YLPM1	69.1178	1.06683	0.526688	2.02554	0.0428119	Up
HACD4	75.2317	0.879656	0.434475	2.02464	0.042904	Normal
CHRNE	68.5024	2.00338	0.989737	2.02415	0.0429544	Up
CLCC1	76.5569	1.71441	0.84722	2.02358	0.0430138	Up
CXCR6	4.55997	-1.991	0.984271	-2.02282	0.043092	Down
CA10	2.874	3.43262	1.69863	2.02082	0.0432983	Up
C3	1970.01	1.60718	0.796305	2.01829	0.0435607	Up
COPS4	4.26123	3.61855	1.79366	2.01742	0.0436521	Up
GLDC	1.72703	3.50597	1.73931	2.01573	0.0438285	Up
SCX	172.719	-0.811231	0.4025	-2.01548	0.0438543	Normal
MMP28	666.881	-1.01331	0.503048	-2.01433	0.0439746	Down
OXR1	106.302	-1.01182	0.502345	-2.01419	0.0439901	Down
VSTM2L	3.43254	3.81969	1.89723	2.0133	0.0440829	Up
SLC29A3	39.268	1.41181	0.703911	2.00566	0.0448925	Up
OTUD3	107.463	2.46018	1.22664	2.00562	0.0448963	Up
TFAM	138.712	2.55361	1.27401	2.00439	0.0450288	Up
PHOX2A	7.32767	1.55986	0.778368	2.00401	0.045069	Up
AP1B1	27.8878	1.76152	0.879583	2.00267	0.0452122	Up
CLDN7	3.87689	2.85398	1.4253	2.00237	0.0452447	Up
ENTPD3	44.1984	-1.41633	0.708534	-1.99896	0.0456131	Down
GADL1	26.1714	-2.59895	1.30052	-1.99839	0.0456746	Down
DYRK4	5.58971	1.75305	0.877298	1.99824	0.0456906	Up
ATXN7L1	23.5637	1.00005	0.500575	1.99781	0.0457374	Up
HSH2D	652.135	0.842865	0.42231	1.99585	0.0459507	Normal
MAPRE2	173.815	1.45724	0.730284	1.99544	0.045995	Up
AMMECR1	41.0641	1.18018	0.591471	1.99533	0.0460069	Up
ADAMTSL4	85.6452	-1.52333	0.764056	-1.99374	0.0461808	Down
AVP	5.34498	-2.28387	1.14692	-1.99131	0.0464471	Down
EFNA5	115.137	0.722508	0.363338	1.98853	0.0467529	Normal
C3orf62	27.9599	1.79279	0.902029	1.9875	0.0468667	Up
GTF2A1L	10.413	-1.22864	0.61819	-1.98747	0.0468699	Down
SYTL5	2.36501	-2.87695	1.44838	-1.98632	0.0469978	Down
SMIM14	57.2392	1.01105	0.509791	1.98327	0.0473378	Up
DCAF16	2.15936	3.15188	1.58959	1.98282	0.0473875	Up
DGKG	62.3033	-1.17197	0.591591	-1.98104	0.0475862	Down
CASP10	191.84	1.2541	0.633619	1.97927	0.0477861	Up
SRP72	129.674	-2.02529	1.02341	-1.97896	0.0478201	Down
DNAJB5	29.8666	4.03932	2.04133	1.97877	0.0478423	Up
REEP5	28.4715	2.65528	1.34299	1.97714	0.0480253	Up
TDRD10	73.5933	-0.958561	0.485865	-1.9729	0.0485075	Normal
KCNJ5	6.838	1.80603	0.915776	1.97213	0.0485942	Up
HIPK2	20.2143	3.36594	1.70819	1.97047	0.0487841	Up
TROAP	16.0601	-1.15998	0.589519	-1.96768	0.0491052	Down
KHDRBS1	84.5933	-0.883406	0.448984	-1.96757	0.0491181	Normal
PIAS3	213.692	-1.18676	0.60335	-1.96695	0.0491891	Down
MTSS2	607.474	-1.32248	0.672648	-1.96608	0.0492895	Down
ACLY	20.8684	3.78051	1.92297	1.96597	0.049302	Up
FAM229B	2.16314	3.03997	1.54635	1.96589	0.0493108	Up
PHRF1	1754.25	-0.868451	0.44222	-1.96384	0.0495485	Normal
ZNF404	9.69045	1.19207	0.607143	1.96341	0.0495987	Up
TMEM30A	41.9879	-1.47384	0.751115	-1.9622	0.0497396	Down
TMEM108	8.04182	2.99895	1.52863	1.96186	0.0497785	Up
POLN	16.5637	-1.17362	0.598299	-1.9616	0.0498089	Down
CHKA	349.2	-0.944972	0.481853	-1.96112	0.0498648	Normal
